# Supplementary material for: Higher Burden of Cerebral Small Vascular Disease Predicts Major Adverse Cardiac and Cerebrovascular Events and Is Related to Abnormal Blood Pressure Variability Pattern in Hypertension Patients
Source: Front Aging Neurosci. 2022 Mar 8;14:824705. doi: 10.3389/fnagi.2022.824705 (PMC8959137; doi:10.3389/fnagi.2022.824705)
Supplement: Supplementary file 2 [file Table_1.XLSX]

## Sheet: ABPM
	MACCE=0 (n=856)			MACCE=1 (n=52)
	Median	Percentiles		Median	Percentiles		P
		25	75		25	75
24h mean SBP	133	122.25	146	134	123.25	148.5	0.525
24h mean DBP	74	67	81	70.5	64	79	0.096
24h MAP	93.6667	87	101.667	91.8333	84.3333	102.25	0.413
daytime mean SBP	135	125	148	136	119.25	149.5	0.917
daytime mean DBP	75	68	83	70.5	65	80.75	0.032
daytime MAP	95.6667	88.3333	102.667	92.3333	84.5833	103.25	0.166
nighttime mean SBP	128	116	142.75	133	122	149.75	0.066
nighttime mean DBP	70	63	78	69.5	62	79	0.905
nighttime MAP	90	82.3333	98.3333	91.8333	82.5	103.5	0.327
nighttime BP fall rate	0.0534979	-0.00347418	0.108087	0.0160819	-0.0269697	0.064084	0.002
Abbreviations: MACCE= major adverse cardiac and cerebrovascular events, SBP =systolic blood pressure, DBP=diastolic blood pressure, MAP=Mean arterial pressure.
